# Supplementary material for: Discovery of Novel Inhibitors against ALS-Related SOD1(A4V) Aggregation through the Screening of a Chemical Library Using Differential Scanning Fluorimetry (DSF)
Source: Pharmaceuticals (Basel). 2024 Sep 27;17(10):1286. doi: 10.3390/ph17101286 (PMC11510448; doi:10.3390/ph17101286)
Supplement: Supplementary file 1 [file pharmaceuticals-17-01286-s001.zip]

Archive with 1 entries (1 files):
- pharmaceuticals-3084552-supplementary.pdf
